# Supplementary material for: Modelling intentions to provide smoking cessation support among mental health professionals in the Netherlands
Source: Tob Induc Dis. 2016 Aug 26;14(1):32. doi: 10.1186/s12971-016-0096-5 (PMC5000432; doi:10.1186/s12971-016-0096-5)
Supplement: Additional file 1: — List of original survey items and response options. (XLSX 17 kb) [file 12971_2016_96_MOESM1_ESM.xlsx]

## Sheet: Blad1
Varname	Vartype	Length	Decimals	Variable label	Value labels
id	Numeric	7	0	id	None
token	String	16	0	token	None
submitdate	Date	23	2	submitdate	None
startlanguage	String	19	0	startlanguage	None
startdate	Date	23	2	startdate	None
datestamp	Date	23	2	datestamp	None
ipaddr	String	35	0	ipaddr	None
refurl	String	255	0	refurl	None
A1	Numeric	1	0	Door in te stemmen met deelname aan dit onderzoek geeft u aan dat u instemt met het volgende: Mijn deelname is vrijwillig en ik mag te allen tijde mijn deelname staken zonder opgaaf van redenen en zonder verdere gevolgen. Gegevens worden anoniem	{1, Yes}...
V1	Numeric	1	0	Wat is uw geslacht?	{1, Female}...
V2	Numeric	13	12	Wat is uw leeftijd?	None
V10	Numeric	1	0	Wat is uw hoogst voltooide opleidingsniveau?	{1, Geen onderwijs/basisonderwijs}...
V4	Numeric	1	0	Voor wat voor instelling werkt u op dit moment?	{1, Geïntegreerde GGZ-instelling}...
V7	Numeric	1	0	Heeft u een patiëntgebonden functie, waarbij u zorginhoudelijk contact heeft met cliënten?	{1, Yes}...
att21_1	Numeric	1	0	[aardig /onaardig ] Nu volgt een aantal stellingen over cliënten die roken. Kunt u aangeven in hoeverre u het eens bent met deze stellingen? Ik vind cliënten die roken:	{1, 1 aardig}...
att22_1	Numeric	1	0	[aantrekkelijk/onaantrekkelijk]	{1, 1 aantrekkelijk}...
att23_1	Numeric	1	0	[attent/onattent]	{1, 1 attent}...
att24_1	Numeric	1	0	[schoon/vies]	{1, 1 schoon}...
att25_1	Numeric	1	0	[gezond/ongezond]	{1, 1 gezond}...
att26_1	Numeric	1	0	[sterk (wilskrachtig/ zwak (niet wilskrachtig)]	{1, 1 sterk (wilskrachtig)}...
att27_1	Numeric	1	0	[vrij/onvrij]	{1, 1 vrij}...
att29_1	Numeric	1	0	[positief/ negatief]	{1, 1 positief}...
att3_1	Numeric	1	0	[Roken is een belangrijke manier voor cliënten om om te gaan met hun psychische stoornis (copingsmechanisme)] Nu volgen twee stellingen over de functie die roken kan hebben voor cliënten. Bent u het met deze stellingen eens?	{1, Helemaal mee oneens}...
att3_2	Numeric	1	0	[Soms is het nuttig voor een medewerker samen te roken met een cliënt, bijvoorbeeld om de vertrouwensband te versterken. ] Nu volgen twee stellingen over de functie die roken kan hebben voor cliënten. Bent u het met deze stellingen eens?	{1, Helemaal mee oneens}...
att4_1	Numeric	1	0	[Cliënten zouden moeten worden aangemoedigd om te stoppen met roken] Geef voor elke stelling aan in hoeverre u het hier mee eens bent.	{1, Helemaal mee oneens}...
att4_2	Numeric	1	0	[Medewerkers zouden niet moeten roken in de aanwezigheid van cliënten] Geef voor elke stelling aan in hoeverre u het hier mee eens bent.	{1, Helemaal mee oneens}...
att4_3	Numeric	1	0	[Roken zou verboden moeten worden op de afdeling of in de kliniek] Geef voor elke stelling aan in hoeverre u het hier mee eens bent.	{1, Helemaal mee oneens}...
att4_4	Numeric	1	0	[Medewerkers zouden routinematig stoppen met roken advies moeten geven] Geef voor elke stelling aan in hoeverre u het hier mee eens bent.	{1, Helemaal mee oneens}...
att4_5	Numeric	1	0	[Medewerkers zouden moeten worden getraind om advies en ondersteuning bij stoppen met roken te bieden] Geef voor elke stelling aan in hoeverre u het hier mee eens bent.	{1, Helemaal mee oneens}...
att4_6	Numeric	1	0	[Opname in een instelling is een goede gelegenheid om een stoppen-met-roken interventie aan te bieden] Geef voor elke stelling aan in hoeverre u het hier mee eens bent.	{1, Helemaal mee oneens}...
att4_7	Numeric	1	0	[Een kwalificatie/certificering op het gebied van stoppen-met-roken ondersteuning zou nuttig voor me zijn] Geef voor elke stelling aan in hoeverre u het hier mee eens bent.	{1, Helemaal mee oneens}...
att4_8	Numeric	1	0	[Een stoppen-met-roken interventie voor cliënten zou nuttig zijn waar ik werk] Geef voor elke stelling aan in hoeverre u het hier mee eens bent.	{1, Helemaal mee oneens}...
att4_9	Numeric	1	0	[Het is mijn verantwoordelijkheid als medewerker om het rookgedrag van cliënten te bespreken] Geef voor elke stelling aan in hoeverre u het hier mee eens bent.	{1, Helemaal mee oneens}...
att4_10	Numeric	1	0	[Ik ben bezorgd dat stoppen met roken bij cliënten kan leiden tot een verergering van de psychiatrische symptomen] Geef voor elke stelling aan in hoeverre u het hier mee eens bent.	{1, Helemaal mee oneens}...
att4_11	Numeric	1	0	[Ik ben bezorgd dat stoppen met roken bij cliënten kan leiden tot een terugval in misbruik van alcohol of drugs] Geef voor elke stelling aan in hoeverre u het hier mee eens bent.	{1, Helemaal mee oneens}...
att4_13	Numeric	1	0	[Het aanbieden van stoppen met roken interventies zou een integraal onderdeel moeten zijn van mijn afdeling] Geef voor elke stelling aan in hoeverre u het hier mee eens bent.	{1, Helemaal mee oneens}...
att4_16	Numeric	1	0	[Cliënten hebben doorgaans al teveel problemen om ook nog aan stoppen met roken te denken] Geef voor elke stelling aan in hoeverre u het hier mee eens bent.	{1, Helemaal mee oneens}...
att4_12	Numeric	1	0	[De taak om advies te geven rondom stoppen met roken is net zo'n belangrijke taak van mijn afdeling als alle andere taken] Geef voor elke stelling aan in hoeverre u het hier mee eens bent.	{1, Helemaal mee oneens}...
att4_14	Numeric	1	0	[Rookinterventies zouden meer worden aangeboden als deze de dagelijkse routine op de afdeling minder zouden verstoren] Geef voor elke stelling aan in hoeverre u het hier mee eens bent.	{1, Helemaal mee oneens}...
att4_15	Numeric	1	0	[Als rookinterventies effectief zouden zijn, zouden ze vaker worden aangeboden aan cliënten] Geef voor elke stelling aan in hoeverre u het hier mee eens bent.	{1, Helemaal mee oneens}...
att316_1	Numeric	2	0	[Hoe belangrijk vindt u het om tabaksverslaving met cliënten te bespreken?] Op een schaal van 1 tot 10:	None
att316_2	Numeric	2	0	[Hoe belangrijk vindt u het dat GGZ/VZ instellingen of RIBWs betrokken zijn bij het ondersteunen van stoppen met roken door cliënten?] Op een schaal van 1 tot 10:	None
pbc1_1	Numeric	1	0	[Het is voor mij mogelijk om binnen mijn werkroutine tijd vrij te maken om iets aan de nicotineverslaving van cliënten te doen, door ze te helpen te stoppen of minderen met roken als ze dat zouden willen] Onderstaande stellingen hebben betrekking op mogel	{1, Helemaal mee oneens}...
pbc1_2	Numeric	1	0	[Nicotinevervangers (bijv. pleisters, kauwgom of andere) en gedragsinterventies om te stoppen of minderen met roken te ondersteunen zijn beschikbaar op de afdeling/ in de kliniek waar ik werk ] Onderstaande stellingen hebben betrekking op mogelijkheden die	{1, Helemaal mee oneens}...
pbc1_3	Numeric	1	0	[Als een cliënt wil stoppen met roken dan weet ik waar ik hem/haar naartoe kan verwijzen] Onderstaande stellingen hebben betrekking op mogelijkheden die u ervaart om cliënten te helpen met stoppen met roken. Geef per stelling aan in hoeverre u het ermee	{1, Helemaal mee oneens}...
pbc1_4	Numeric	1	0	[De kosten van stopondersteuning (o.a. uitgaven aan interventies of hulpmiddelen) zijn een barrière om te stoppen (voor cliënten)] Onderstaande stellingen hebben betrekking op mogelijkheden die u ervaart om cliënten te helpen met stoppen met roken. Geef	{1, Helemaal mee oneens}...
pbc1_5	Numeric	1	0	[Ik kan een cliënt met zijn/haar psychische problemen helpen, maar ik heb niet de vaardigheden om hem/haar te helpen bij het stoppen met roken] Onderstaande stellingen hebben betrekking op mogelijkheden die u ervaart om cliënten te helpen met stoppen met	{1, Helemaal mee oneens}...
pbc1_6	Numeric	1	0	[Als ik dat wil, ben ik in staat om een cliënt te ondersteunen bij het stoppen met roken] Onderstaande stellingen hebben betrekking op mogelijkheden die u ervaart om cliënten te helpen met stoppen met roken. Geef per stelling aan in hoeverre u het ermee	{1, Helemaal mee oneens}...
pbc1_7	Numeric	1	0	[Al zou ik willen, dan nog is er waar ik werk geen ruimte, tijd of geld om cliënten te helpen te stoppen met roken] Onderstaande stellingen hebben betrekking op mogelijkheden die u ervaart om cliënten te helpen met stoppen met roken. Geef per stelling aa	{1, Helemaal mee oneens}...
sn1_2	Numeric	1	0	[Binnen mijn instelling wordt een streng rookbeleid gevolgd] Nu volgt een aantal stellingen over het rookbeleid binnen uw instelling. Wilt u aangeven in hoeverre u het eens bent met deze stellingen?	{1, Helemaal mee oneens}...
sn1_5	Numeric	1	0	[Binnen mijn instelling is het rookbeleid duidelijk zichtbaar middels posters, folders, digiboards of andere vormen van communicatie] Nu volgt een aantal stellingen over het rookbeleid binnen uw instelling. Wilt u aangeven in hoeverre u het eens bent met d	{1, Helemaal mee oneens}...
sn1_7	Numeric	1	0	[Binnen mijn instelling houden cliënten zich altijd netjes aan het geldende rookbeleid] Nu volgt een aantal stellingen over het rookbeleid binnen uw instelling. Wilt u aangeven in hoeverre u het eens bent met deze stellingen?	{1, Helemaal mee oneens}...
sn1_8	Numeric	1	0	[Binnen mijn instelling houden medewerkers zich altijd netjes aan het geldende rookbeleid] Nu volgt een aantal stellingen over het rookbeleid binnen uw instelling. Wilt u aangeven in hoeverre u het eens bent met deze stellingen?	{1, Helemaal mee oneens}...
sn2	Numeric	1	0	Binnen mijn instelling geldt een rookverbod in gemeenschappelijke ruimten	{1, Ja}...
sn3	Numeric	1	0	Binnen mijn instelling mogen cliënten in de woonruimte roken	{1, Ja, overal in de woning}...
sn8	Numeric	1	0	Binnen mijn instelling is het voor cliënten verboden te roken in het bijzijn van medewerkers	{1, Ja, altijd}...
sn5_rb10	Numeric	1	0	[...wordt cliënten stoppen-met-roken ondersteuning aangeboden] Binnen mijn instelling...	{1, Yes}...
sn5_rb11	Numeric	1	0	[...wordt medewerkers stoppen-met-roken ondersteuning aangeboden] Binnen mijn instelling...	{1, Yes}...
sn5_rb12	Numeric	1	0	[...is het voor medewerkers verboden te roken in het bijzijn van cliënten] Binnen mijn instelling...	{1, Yes}...
sn9_1	Numeric	1	0	[Een belangrijk doel van het rookbeleid binnen mijn instelling is het beschermen van cliënten en medewerkers tegen passief meeroken] Geef aan in hoeverre u het eens bent met onderstaande stellingen	{1, Helemaal mee oneens}...
sn9_2	Numeric	1	0	[Het huidige rookbeleid bij de instelling waar ik werk heeft geleid tot een afname van de mate van blootstelling aan andermans rook (passief meeroken) ] Geef aan in hoeverre u het eens bent met onderstaande stellingen	{1, Helemaal mee oneens}...
sn9_3	Numeric	1	0	[Streng beleid rond roken, zoals een algemeen rookverbod in instellingen, zou maar weinig impact hebben op de cliënten op de afdeling waar ik werk] Geef aan in hoeverre u het eens bent met onderstaande stellingen	{1, Helemaal mee oneens}...
sn9_4	Numeric	1	0	[Streng beleid rond roken, zoals een algemeen rookverbod in instellingen, zou maar weinig impact hebben op de medewerkers van de afdeling waar ik werk] Geef aan in hoeverre u het eens bent met onderstaande stellingen	{1, Helemaal mee oneens}...
sn10_esig05	Numeric	1	0	[Elektronische sigaretten zijn een effectief hulpmiddel om te stoppen met roken] De volgende vragen gaan over elektronische sigaretten (e-sigaretten).	{1, Helemaal mee oneens}...
sn11_esig01	Numeric	1	0	[In mijn instelling worden elektronische sigaretten ingezet om cliënten minder te laten roken]	{1, Yes}...
sn11_esig02	Numeric	1	0	[In mijn instelling zijn elektronische sigaretten verboden voor cliënten]	{1, Yes}...
sn11_esig03	Numeric	1	0	[In mijn instelling zijn elektronische sigaretten verboden voor medewerkers]	{1, Yes}...
sn13	Numeric	1	0	Ik heb wel eens een cliënt geadviseerd een elektronische sigaret te proberen, bijvoorbeeld om te minderen met roken.	{1, Yes}...
sw1	Numeric	2	0	Welk percentage (ongeveer) van de rokende cliënten die u ziet/behandelt, denkt u dat ondersteuning zou willen krijgen bij het stoppen met roken?	{1, minder dan 10%}...
sw2_stpwns01	Numeric	1	0	[De meeste rokende cliënten die ik behandel zijn niet geinteresseerd om te stoppen met roken] In hoeverre bent u het met de volgende stellingen eens?	{1, Helemaal mee oneens}...
sw2_stpwns02	Numeric	1	0	[Ik moedig mijn cliënten aan om te stoppen met roken] In hoeverre bent u het met de volgende stellingen eens?	{1, Helemaal mee oneens}...
int2_1	Numeric	1	0	[Ik ben van plan om komend jaar minimaal één cliënt te helpen bij het stoppen met roken] Geef voor onderstaande stellingen aan in hoeverre deze voor u kloppen	{1, Nee, zeker niet}...
int2_2	Numeric	1	0	[Ik ben van plan om komende maand minimaal één cliënt te helpen bij het stoppen met roken] Geef voor onderstaande stellingen aan in hoeverre deze voor u kloppen	{1, Nee, zeker niet}...
int2_3	Numeric	1	0	[Wanneer stoppen-met-roken ondersteuning beter beschikbaar zou zijn op de afdeling(en) waar ik werk, dan zou ik vaker cliënten helpen bij stoppen met roken] Geef voor onderstaande stellingen aan in hoeverre deze voor u kloppen	{1, Nee, zeker niet}...
int2_4	Numeric	1	0	[Ik ben van plan de komende tijd meer aandacht aan stoppen met roken te besteden wanneer ik contact heb met de cliënten die ik spreek/behandel] Geef voor onderstaande stellingen aan in hoeverre deze voor u kloppen	{1, Nee, zeker niet}...
int2_5	Numeric	1	0	[Ik denk dat ik naast alle andere werkzaamheden geen gelegenheid zal vinden om stoppen met roken aan te kaarten bij de cliënten die ik spreek] Geef voor onderstaande stellingen aan in hoeverre deze voor u kloppen	{1, Nee, zeker niet}...
int2_6	Numeric	1	0	[Als cliënten er zelf om vragen zal ik hen stoppen-met-roken ondersteuning bieden] Geef voor onderstaande stellingen aan in hoeverre deze voor u kloppen	{1, Nee, zeker niet}...
g2	Numeric	1	0	Ik heb wel eens een cliënt geholpen om te stoppen met roken	{1, Nee}...
g2a	Numeric	14	13	Hoeveel cliënten heeft u geholpen om te stoppen met roken in het afgelopen jaar?	None
g2b	Numeric	2	0	Bij hoeveel procent (ongeveer) van uw de rokende cliënten (die u regelmatig spreekt), heeft u iets ondernomen om stoppen met roken te bevorderen?	{1, minder dan 10%}...
g31_1	Numeric	1	0	[eenmalig advies] Welke hulpmiddelen heeft u ooit wel eens ingezet om cliënten te helpen om te stoppen met roken?	{0, Not selected}...
g31_2	Numeric	1	0	[psychosociale interventie] Welke hulpmiddelen heeft u ooit wel eens ingezet om cliënten te helpen om te stoppen met roken?	{0, Not selected}...
g31_3	Numeric	1	0	[nicotinevervangers zoals pleisters, kauwgum of spray] Welke hulpmiddelen heeft u ooit wel eens ingezet om cliënten te helpen om te stoppen met roken?	{0, Not selected}...
g31_4	Numeric	1	0	[e-sigaret] Welke hulpmiddelen heeft u ooit wel eens ingezet om cliënten te helpen om te stoppen met roken?	{0, Not selected}...
g31_5	Numeric	1	0	[Zyban/bupropion] Welke hulpmiddelen heeft u ooit wel eens ingezet om cliënten te helpen om te stoppen met roken?	{0, Not selected}...
g31_6	Numeric	1	0	[Champix/varenicline] Welke hulpmiddelen heeft u ooit wel eens ingezet om cliënten te helpen om te stoppen met roken?	{0, Not selected}...
g31_other	String	170	0	[Andere] Welke hulpmiddelen heeft u ooit wel eens ingezet om cliënten te helpen om te stoppen met roken?	None
g32_1	Numeric	1	0	[eenmalig advies] Welke hulpmiddelen heeft u in het afgelopen jaar ingezet om cliënten te helpen om te stoppen met roken?	{0, Not selected}...
g32_2	Numeric	1	0	[psychosociale interventie] Welke hulpmiddelen heeft u in het afgelopen jaar ingezet om cliënten te helpen om te stoppen met roken?	{0, Not selected}...
g32_3	Numeric	1	0	[nicotinevervangers zoals pleisters, kauwgum of spray] Welke hulpmiddelen heeft u in het afgelopen jaar ingezet om cliënten te helpen om te stoppen met roken?	{0, Not selected}...
g32_4	Numeric	1	0	[e-sigaret] Welke hulpmiddelen heeft u in het afgelopen jaar ingezet om cliënten te helpen om te stoppen met roken?	{0, Not selected}...
g32_5	Numeric	1	0	[Zyban/bupropion] Welke hulpmiddelen heeft u in het afgelopen jaar ingezet om cliënten te helpen om te stoppen met roken?	{0, Not selected}...
g32_6	Numeric	1	0	[Champix/varenicline] Welke hulpmiddelen heeft u in het afgelopen jaar ingezet om cliënten te helpen om te stoppen met roken?	{0, Not selected}...
g32_other	String	108	0	[Andere] Welke hulpmiddelen heeft u in het afgelopen jaar ingezet om cliënten te helpen om te stoppen met roken?	None
g33	Numeric	1	0	Welk hulpmiddel heeft u in totaal het vaakst ingezet om cliënten te helpen om te stoppen met roken?	{1, eenmalig advies}...
g33_comment	String	652	0	[Opmerking] Welk hulpmiddel heeft u in totaal het vaakst ingezet om cliënten te helpen om te stoppen met roken?	None
V21060_1	Numeric	1	0	[Rookverboden zijn doorgaans rechtvaardig] Nu volgt een aantal uitspraken over rookverboden. Wilt u steeds bij elke uitspraak aangeven in hoeverre u het met deze uitspraak eens bent?	{1, Helemaal mee oneens}...
V21060_2	Numeric	1	0	[Problemen tussen rokers en niet-rokers zijn het beste op te lossen met regelgeving] Nu volgt een aantal uitspraken over rookverboden. Wilt u steeds bij elke uitspraak aangeven in hoeverre u het met deze uitspraak eens bent?	{1, Helemaal mee oneens}...
V21060_3	Numeric	1	0	[De overheid moet niet-rokers beschermen tegen meeroken] Nu volgt een aantal uitspraken over rookverboden. Wilt u steeds bij elke uitspraak aangeven in hoeverre u het met deze uitspraak eens bent?	{1, Helemaal mee oneens}...
V24010	Numeric	1	0	Ondervindt u wel eens hinder van andersmans tabaksrook?	{1, Nooit}...
att11_1	Numeric	1	0	[aardig /onaardig ] Ik vind mensen die roken:	{1, 1 aardig}...
att12_1	Numeric	1	0	[aantrekkelijk/onaantrekkelijk]	{1, 1 aantrekkelijk}...
att13_1	Numeric	1	0	[attent/onattent]	{1, 1 attent}...
att14_1	Numeric	1	0	[schoon/vies]	{1, 1 schoon}...
att15_1	Numeric	1	0	[gezond/ongezond]	{1, 1 gezond}...
att16_1	Numeric	1	0	[sterk (wilskrachtig/ zwak (niet wilskrachtig)]	{1, 1 sterk (wilskrachtig)}...
att17_1	Numeric	1	0	[vrij/onvrij]	{1, 1 vrij}...
att19_1	Numeric	1	0	[positief/ negatief]	{1, 1 positief}...
V1010	Numeric	1	0	Rookt u (wel eens) of rookt u helemaal niet?	{1, Ik rook wel eens}...
V1030	Numeric	1	0	Rookt u dagelijks?	{1, Ja}...
V1100_SQ001	Numeric	13	12	[sigaretten:] Hoeveel sigaretten en/of shagjes rookt u gemiddeld in totaal per dag?	None
V1100_SQ002	Numeric	13	12	[shagjes:] Hoeveel sigaretten en/of shagjes rookt u gemiddeld in totaal per dag?	None
V1190	Numeric	1	0	Hoe lang na het ontwaken steekt u uw eerste sigaret of shagje op?	{1, Na 60 minuten of later}...
V39110	Numeric	1	0	Bent u van plan om in de toekomst te stoppen met roken?	{1, Nee, nooit}...
V1460	Numeric	1	0	Rookt u of gebruikt u wel eens een een elektronische sigaret (e-sigaret)?	{1, Yes}...
V3	Numeric	15	14	Sinds welk kalenderjaar werkt u onafgebroken bij een GGZ instelling?	None
V4a	String	63	0	Wat is de naam van deze instelling?	None
V5	Numeric	13	12	Voor hoeveel uur in de week heeft u een aanstelling bij deze instelling?	None
V6	Numeric	1	0	Heeft u een vaste of een tijdelijke aanstelling bij deze instelling?	{1, Tijdelijk}...
V9	Numeric	1	0	Onder welke functiegroep valt uw functie?	{1, Management/Staf}...
V8	Numeric	1	0	Onder welk beroepencluster valt uw functie?	{1, Agogische beroepen}...
V11	Numeric	2	0	In welke provincie bent u werkzaam bij deze instelling?	{1, Groningen}...
ipad01	String	218	0	Geef hieronder een emailadres op waarop we u kunnen bereiken, indien u de winnaar bent van één van de drie iPads. De winnaars ontvangen voor het einde van 2014 bericht van ons.	None
